# Supplementary material for: Identification of diphenylurea derivatives as novel endocytosis inhibitors that demonstrate broad-spectrum activity against SARS-CoV-2 and influenza A virus both in vitro and in vivo
Source: PLoS Pathog. 2023 May 1;19(5):e1011358. doi: 10.1371/journal.ppat.1011358 (PMC10174524; doi:10.1371/journal.ppat.1011358)
Supplement: S1 Data — (XLSX) [file ppat.1011358.s007.xlsx]

## Sheet: 1A IAV X-31
Compounds	No. of infected cells	No. of uninfected cells	Total number of cells	% infection	Average % infection	Normalized infection w.r.t. DMSO	Average of normalized infection w.r.t. DMSO	STDEV	% inhibition (negative value = 0)
DMSO	2840	1120	3960	71.7172		100.205			0
DMSO	2610	1044	3654	71.4286		99.8013			0.198697
DMSO	3111	1236	4347	71.5666	71.5708	99.9942	100	0.201682	0.00584402
DPU	2324	941	3265	71.1792		99.4528			0.547161
DPU	2632	1060	3692	71.2893		99.6067			0.393326
DPU	2553	1061	3614	70.6419	71.0368	98.7022	99.2539	0.483931	1.29778
DPUD-1	6	3177	3183	0.188501		0.263378			99.7366
DPUD-1	14	3086	3100	0.451613		0.631002			99.369
DPUD-1	2	3222	3224	0.0620347	0.23405	0.0866761	0.327018	0.277687	99.9133
DPUD-2	0	2619	2619	0		0			100
DPUD-2	9	3441	3450	0.26087		0.364492			99.6355
DPUD-2	0	3208	3208	0	0.0869565	0	0.121497	0.210439	100
DPUD-3	2031	872	2903	69.9621		97.7523			2.24767
DPUD-3	2720	1301	4021	67.6449		94.5146			5.48536
DPUD-3	2435	1303	3738	65.1418	67.5829	91.0173	94.4281	3.36835	8.98271
DPUD-4	2229	1289	3518	63.3599		88.5276			11.4724
DPUD-4	2442	1429	3871	63.0845		88.1428			11.8572
DPUD-4	2414	1636	4050	59.6049	62.0164	83.2811	86.6505	2.9243	16.7189
DPUD-5	1863	822	2685	69.3855		96.9467			3.05335
DPUD-5	2485	992	3477	71.4697		99.8587			0.14129
DPUD-5	2429	1046	3475	69.8993	70.2515	97.6646	98.1566	1.51711	2.33545
DPUD-6	2924	1462	4386	66.6667		93.1479			6.85212
DPUD-6	2640	1401	4041	65.3304		91.2808			8.71922
DPUD-6	2291	1420	3711	61.7354	64.5775	86.2578	90.2288	3.56346	13.7422
DPUD-7	2974	949	3923	75.8093		105.922			0
DPUD-7	3073	1397	4470	68.7472		96.0548			3.94515
DPUD-7	2752	1203	3955	69.5828	71.3798	97.2224	99.7331	5.39157	2.77763
DPUD-8	2800	1342	4142	67.6002		94.4522			5.54778
DPUD-8	2638	1408	4046	65.2002		91.0989			8.90109
DPUD-8	2562	1514	4076	62.8557	65.2187	87.8232	91.1248	3.31459	12.1768
DPUD-9	2786	1378	4164	66.9068		93.4834			6.51657
DPUD-9	2776	1116	3892	71.3258		99.6577			0.342296
DPUD-9	2731	1421	4152	65.7755	68.0027	91.9028	95.0146	4.09795	8.09723
DPUD-10	3039	1298	4337	70.0715		97.9051			2.09485
DPUD-10	2590	1338	3928	65.9369		92.1282			7.87181
DPUD-10	2778	1550	4328	64.1867	66.7317	89.6828	93.2387	4.22216	10.3172
DPUD-11	2549	1389	3938	64.7283		90.4395			9.56045
DPUD-11	2692	1424	4116	65.4033		91.3827			8.61731
DPUD-11	2386	1759	4145	57.5633	62.565	80.4285	87.4169	6.07047	19.5715
DPUD-12	2287	1728	4015	56.9614		79.5875			20.4125
DPUD-12	2552	1467	4019	63.4984		88.7211			11.2789
DPUD-12	2556	1417	3973	64.3343	61.598	89.889	86.0659	5.64074	10.111
DPUD-13	3014	979	3993	75.4821		105.465			0
DPUD-13	2780	1068	3848	72.2453		100.942			0
DPUD-13	2616	1362	3978	65.7617	71.163	91.8834	99.4303	6.91589	8.11657
DPUD-14	2647	1199	3846	68.8248		96.1632			3.8368
DPUD-14	2857	1629	4486	63.687		88.9847			11.0153
DPUD-14	2706	1702	4408	61.3884	64.6334	85.773	90.3069	5.31982	14.227
DPUD-15	2548	1443	3991	63.8436		89.2035			10.7965
DPUD-15	2562	1948	4510	56.8071		79.3719			20.6281
DPUD-15	2589	1795	4384	59.0557	59.9021	82.5136	83.6964	5.02137	17.4864
DPUD-16	3	3560	3563	0.0841987		0.117644			99.8824
DPUD-16	2	4145	4147	0.0482276		0.0673845			99.9326
DPUD-16	0	4049	4049	0	0.0441421	0	0.0616762	0.0590294	100
DPUD-17	2257	1069	3326	67.8593		94.8142			5.18576
DPUD-17	1853	763	2616	70.8333		98.9696			1.03037
DPUD-17	1822	595	2417	75.3827	71.3584	105.326	99.7033	5.29419	0
DPUD-18	3341	1555	4896	68.2394		95.3453			4.65469
DPUD-18	3065	1484	4549	67.3774		94.141			5.859
DPUD-18	2639	1411	4050	65.1605	66.9258	91.0434	93.5099	2.21929	8.95657
DPUD-19	1753	3089	4842	36.204		50.585			49.415
DPUD-19	1750	2926	4676	37.4251		52.2911			47.7089
DPUD-19	1600	2397	3997	40.03	37.8864	55.9307	52.9356	2.73051	44.0693
DPUD-20	1	2472	2473	0.0404367		0.0564989			99.9435
DPUD-20	0	3140	3140	0		0			100
DPUD-20	2	2673	2675	0.0747664	0.038401	0.104465	0.0536546	0.0522905	99.8955
DPUD-21	1276	2181	3457	36.9106		51.5722			48.4278
DPUD-21	1357	2443	3800	35.7105		49.8954			50.1046
DPUD-21	1109	2084	3193	34.7322	35.7845	48.5285	49.9987	1.52447	51.4715
DPUD-22	171	3686	3857	4.4335		6.19456			93.8054
DPUD-22	246	3538	3784	6.50106		9.0834			90.9166
DPUD-22	223	3040	3263	6.8342	5.92292	9.54887	8.27561	1.8172	90.4511
DPUD-23	1	3968	3969	0.0251953		0.0352033			99.9648
DPUD-23	4	3781	3785	0.10568		0.147658			99.8523
DPUD-23	0	2091	2091	0	0.0436252	0	0.0609539	0.0771238	100
Regorafenib	316	2569	2885	10.9532		15.304			84.696
Regorafenib	410	2660	3070	13.355		18.6599			81.3401
Regorafenib	335	2419	2754	12.1641	12.1575	16.9959	16.9866	1.67797	83.0041
Sorafenib	277	2636	2913	9.5091		13.2863			86.7137
Sorafenib	238	1994	2232	10.6631		14.8987			85.1013
Sorafenib	150	1333	1483	10.1146	10.0956	14.1323	14.1058	0.806513	85.8677
BafA1	1	3331	3332	0.030012		0.0419333			99.9581
BafA1	1	3297	3298	0.0303214		0.0423656			99.9576
BafA1	0	3568	3568	0	0.0201111	0	0.0280996	0.024336	100

## Sheet: 1A IAV WSN
Compounds	No. of infected cells	No. of uninfected cells	Total number of cells	% infection	Average % infection	Normalized infection w.r.t. DMSO	Average of normalized infection w.r.t. DMSO	STDEV	% inhibition (negative value = 0)
DMSO	1004	2337	3341	30.0509		121.249			0
DMSO	730	2558	3288	22.2019		89.5805			10.4195
DMSO	745	2626	3371	22.1003	24.7844	89.1702	100	18.4036	10.8298
DPU	289	3401	3690	7.83198		31.6005			68.3995
DPU	378	3371	3749	10.0827		40.6816			59.3184
DPU	324	3482	3806	8.51287	8.80918	34.3478	35.5433	4.65713	65.6522
DPUD-1	0	2893	2893	0		0			100
DPUD-1	0	2769	2769	0		0			100
DPUD-1	0	2947	2947	0	0	0	0	0	100
DPUD-2	0	2984	2984	0		0			100
DPUD-2	0	2821	2821	0		0			100
DPUD-2	0	2989	2989	0	0	0	0	0	100
DPUD-3	259	3514	3773	6.86456		27.6972			72.3028
DPUD-3	210	3532	3742	5.61197		22.6432			77.3568
DPUD-3	110	3660	3770	2.91777	5.13144	11.7726	20.7043	8.13738	88.2274
DPUD-4	457	3131	3588	12.7369		51.3909			48.6091
DPUD-4	244	3416	3660	6.66667		26.8987			73.1013
DPUD-4	220	3533	3753	5.86198	8.42185	23.6519	33.9805	15.165	76.3481
DPUD-5	546	3051	3597	15.1793		61.2455			38.7545
DPUD-5	578	2956	3534	16.3554		65.9908			34.0092
DPUD-5	508	2970	3478	14.6061	15.3803	58.9327	62.0563	3.59824	41.0673
DPUD-6	966	2254	3220	30		121.044			0
DPUD-6	982	2302	3284	29.9026		120.651			0
DPUD-6	989	2054	3043	32.5008	30.8011	131.134	124.276	5.9424	0
DPUD-7	501	2929	3430	14.6064		58.934			41.066
DPUD-7	543	2896	3439	15.7895		63.7074			36.2926
DPUD-7	743	2672	3415	21.757	17.3843	87.785	70.1421	15.4645	12.215
DPUD-8	414	3049	3463	11.955		48.2359			51.7641
DPUD-8	464	2877	3341	13.8881		56.0356			43.9644
DPUD-8	639	2552	3191	20.0251	15.2894	80.7972	61.6895	17.001	19.2028
DPUD-9	471	2735	3206	14.6912		59.2761			40.7239
DPUD-9	356	3019	3375	10.5481		42.5597			57.4403
DPUD-9	715	2708	3423	20.8881	15.3758	84.2794	62.0384	20.9966	15.7206
DPUD-10	660	2829	3489	18.9166		76.3247			23.6753
DPUD-10	504	3028	3532	14.2695		57.5747			42.4253
DPUD-10	678	3014	3692	18.364	17.1834	74.0952	69.3316	10.2425	25.9048
DPUD-11	289	3254	3543	8.15693		32.9116			67.0884
DPUD-11	276	3025	3301	8.3611		33.7354			66.2646
DPUD-11	461	3019	3480	13.2471	9.92172	53.4495	40.0322	11.6271	46.5505
DPUD-12	493	3074	3567	13.8211		55.7656			44.2344
DPUD-12	573	2825	3398	16.8629		68.0383			31.9617
DPUD-12	727	2789	3516	20.6769	17.1203	83.4272	69.077	13.8601	16.5728
DPUD-13	420	3103	3523	11.9217		48.1015			51.8985
DPUD-13	533	2919	3452	15.4403		62.2986			37.7014
DPUD-13	559	3204	3763	14.8552	14.0724	59.9377	56.7793	7.60731	40.0623
DPUD-14	587	2117	2704	21.7086		87.5898			12.4102
DPUD-14	478	2695	3173	15.0646		60.7827			39.2173
DPUD-14	483	2350	2833	17.0491	17.9408	68.7896	72.3874	13.7609	31.2104
DPUD-15	812	2310	3122	26.009		104.941			0
DPUD-15	519	2888	3407	15.2333		61.4635			38.5365
DPUD-15	650	2638	3288	19.7689	20.3371	79.7634	82.056	21.8292	20.2366
DPUD-16	0	3096	3096	0		0			100
DPUD-16	0	2980	2980	0		0			100
DPUD-16	0	2848	2848	0	0	0	0	0	100
DPUD-17	398	2914	3312	12.0169		48.4858			51.5142
DPUD-17	592	2933	3525	16.7943		67.7618			32.2382
DPUD-17	504	2779	3283	15.3518	14.721	61.9415	59.3964	9.88679	38.0585
DPUD-18	380	3409	3789	10.029		40.4652			59.5348
DPUD-18	355	3291	3646	9.7367		39.2856			60.7144
DPUD-18	339	3366	3705	9.1498	9.63851	36.9176	38.8895	1.80664	63.0824
DPUD-19	498	2349	2847	17.4921		70.5771			29.4229
DPUD-19	542	2354	2896	18.7155		75.5132			24.4868
DPUD-19	580	2313	2893	20.0484	18.752	80.8913	75.6605	5.15865	19.1087
DPUD-20	1	3124	3125	0.032		0.129114			99.8709
DPUD-20	1	3095	3096	0.0322997		0.130323			99.8697
DPUD-20	0	3186	3186	0	0.0214332	0	0.0864789	0.0748954	100
DPUD-21	371	2663	3034	12.2281		49.3379			50.6621
DPUD-21	352	2802	3154	11.1604		45.0301			54.9699
DPUD-21	596	2638	3234	18.4292	13.9392	74.3581	56.242	15.8361	25.6419
DPUD-22	56	2932	2988	1.87416		7.56188			92.4381
DPUD-22	57	2975	3032	1.87995		7.58521			92.4148
DPUD-22	59	2893	2952	1.99864	1.91759	8.06414	7.73708	0.283483	91.9359
DPUD-23	0	2991	2991	0		0			100
DPUD-23	0	2987	2987	0		0			100
DPUD-23	0	2869	2869	0	0	0	0	0	100
Regorafenib	73	2733	2806	2.60157		10.4968			89.5032
Regorafenib	73	2775	2848	2.5632		10.342			89.658
Regorafenib	79	2707	2786	2.83561	2.66679	11.4411	10.76	0.594934	88.5589
Sorafenib	39	2977	3016	1.2931		5.21742			94.7826
Sorafenib	15	3018	3033	0.49456		1.99545			98.0045
Sorafenib	45	2925	2970	1.51515	1.10094	6.11334	4.44207	2.16567	93.8867
BafA1	3	3122	3125	0.096		0.387341			99.6127
BafA1	2	3056	3058	0.0654022		0.263885			99.7361
BafA1	3	3013	3016	0.0994695	0.0869572	0.40134	0.350855	0.0756429	99.5987

## Sheet: 1A SARS-CoV-2
Compounds	No. of infected cells	No. of uninfected cells	Total number of cells	% infection	Average % infection	Normalized infection w.r.t. DMSO	Average of normalized infection w.r.t. DMSO	STDEV	% inhibition (negative value = 0)
DMSO	3213	3386	6599	48.6892		100.86			0
DMSO	3701	3335	7036	52.6009		108.963			0
DMSO	3126	4055	7181	43.5315	48.2739	90.1762	100	9.42316	9.82382
DPU	3080	4373	7453	41.3256		85.6066			14.3934
DPU	2813	5720	8533	32.9661		68.2898			31.7102
DPU	2551	5664	8215	31.053	35.1149	64.3266	72.741	11.3168	35.6734
DPUD-1	54	8714	8768	0.615876		1.2758			98.7242
DPUD-1	1	9044	9045	0.0110558		0.0229023			99.9771
DPUD-1	11	9169	9180	0.119826	0.248919	0.248221	0.515639	0.667885	99.7518
DPUD-2	8	1874	1882	0.42508		0.880558			99.1194
DPUD-2	2	1718	1720	0.116279		0.240874			99.7591
DPUD-2	6	2320	2326	0.257954	0.266437	0.534354	0.551929	0.320204	99.4656
DPUD-3	3911	2664	6575	59.4829		123.22			0
DPUD-3	4631	2715	7346	63.0411		130.591			0
DPUD-3	3768	3374	7142	52.7583	58.4274	109.29	121.033	10.8175	0
DPUD-4	4296	3585	7881	54.5108		112.92			0
DPUD-4	4713	3082	7795	60.4618		125.248			0
DPUD-4	4385	3577	7962	55.0741	56.6823	114.087	117.418	6.80554	0
DPUD-5	3418	3037	6455	52.9512		109.689			0
DPUD-5	3753	3968	7721	48.6077		100.691			0
DPUD-5	2830	4231	7061	40.0793	47.2127	83.0248	97.8018	13.565	16.9752
DPUD-6	3814	3081	6895	55.3154		114.587			0
DPUD-6	3897	3394	7291	53.4495		110.721			0
DPUD-6	3739	3159	6898	54.2041	54.323	112.285	112.531	1.94444	0
DPUD-7	2920	4852	7772	37.5708		77.8284			0
DPUD-7	2922	5224	8146	35.8704		74.3059			25.6941
DPUD-7	3729	4713	8442	44.172	39.2044	91.5029	81.2124	9.08419	8.49711
DPUD-8	3877	4296	8173	47.4367		98.2657			1.73427
DPUD-8	3775	4480	8255	45.7299		94.73			5.26997
DPUD-8	4260	4219	8479	50.2418	47.8028	104.077	99.0241	4.71917	0
DPUD-9	3427	5306	8733	39.242		81.2902			18.7098
DPUD-9	4146	5138	9284	44.6575		92.5086			7.49144
DPUD-9	2820	6210	9030	31.2292	38.3762	64.6918	79.4969	13.9948	35.3082
DPUD-10	4332	4106	8438	51.3392		106.35			0
DPUD-10	4176	3863	8039	51.9468		107.608			0
DPUD-10	4593	3300	7893	58.1908	53.8256	120.543	111.5	7.85638	0
DPUD-11	4324	3188	7512	57.5612		119.239			0
DPUD-11	3870	3216	7086	54.6147		113.135			0
DPUD-11	3572	3173	6745	52.9577	55.0446	109.703	114.026	4.83005	0
DPUD-12	3689	4338	8027	45.9574		95.2014			4.79864
DPUD-12	4169	3820	7989	52.1843		108.1			0
DPUD-12	3573	4047	7620	46.8898	48.3438	97.1328	100.145	6.95705	2.86722
DPUD-13	2934	3976	6910	42.4602		87.9569			0
DPUD-13	3294	3548	6842	48.1438		99.7306			0
DPUD-13	3110	3277	6387	48.6927	46.4322	100.867	96.185	7.14838	0
DPUD-14	2976	3495	6471	45.9898		95.2685			4.73151
DPUD-14	3666	3605	7271	50.4195		104.445			0
DPUD-14	2724	4400	7124	38.2369	44.8821	79.2083	92.9738	12.7737	20.7917
DPUD-15	2664	3822	6486	41.0731		85.0834			14.9166
DPUD-15	1655	4265	5920	27.9561		57.9114			42.0886
DPUD-15	1989	5028	7017	28.3454	32.4582	58.718	67.2376	15.4602	41.282
DPUD-16	41	2215	2256	1.81738		3.76472			96.2353
DPUD-16	34	3023	3057	1.1122		2.30394			97.6961
DPUD-16	23	3000	3023	0.760834	1.23014	1.57608	2.54825	1.11459	98.4239
DPUD-17	2641	4834	7475	35.3311		73.1889			26.8111
DPUD-17	3363	3839	7202	46.6954		96.7301			3.26993
DPUD-17	2869	3740	6609	43.4105	41.8123	89.9254	86.6148	12.1148	0
DPUD-18	2053	2035	4088	50.2202		104.032			0
DPUD-18	1881	3504	5385	34.9304		72.3587			27.6413
DPUD-18	1610	3193	4803	33.5207	39.5571	69.4386	81.943	19.185	30.5614
DPUD-19	2915	5081	7996	36.4557		75.5185			24.4815
DPUD-19	2895	5439	8334	34.7372		71.9586			28.0414
DPUD-19	3402	5069	8471	40.1605	37.1178	83.1931	76.8901	5.74146	16.8069
DPUD-20	29	14599	14628	0.19825		0.410677			99.5893
DPUD-20	31	18982	19013	0.163046		0.337753			99.6622
DPUD-20	62	18811	18873	0.328512	0.229936	0.680516	0.476315	0.180563	99.3195
DPUD-21	960	5331	6291	15.2599		31.6111			68.3889
DPUD-21	739	5275	6014	12.288		25.4547			74.5453
DPUD-21	864	4735	5599	15.4313	14.3264	31.9662	29.6773	3.66118	68.0338
DPUD-22	1563	4367	5930	26.3575		54.5999			45.4001
DPUD-22	2035	4144	6179	32.9341		68.2235			31.7765
DPUD-22	2010	3494	5504	36.5189	31.9368	75.6494	66.1576	10.6757	24.3506
DPUD-23	5	756	761	0.65703		1.36105			98.639
DPUD-23	3	875	878	0.341686		0.707806			99.2922
DPUD-23	7	463	470	1.48936	0.829359	3.08523	1.71803	1.22826	96.9148
Favipiravir	4371	2987	7358	59.4047		123.058			0
Favipiravir	4537	3718	8255	54.9606		113.852			0
Favipiravir	3217	3633	6850	46.9635	53.7763	97.2855	111.398	13.0601	2.71447
Nicolsamide	18	4126	4144	0.434363		0.899789			99.1002
Nicolsamide	20	3917	3937	0.508001		1.05233			98.9477
Nicolsamide	15	4594	4609	0.32545	0.422605	0.674175	0.875431	0.190251	99.3258
HCQ	40	25591	25631	0.156061		0.323283			99.6767
HCQ	5	29885	29890	0.016728		0.0346523			99.9653
HCQ	2	24153	24155	0.00827986	0.0603563	0.0171518	0.125029	0.171916	99.9828

## Sheet: 1E
Compounds	PFU/ml
DMSO	40000
DMSO	80000
DMSO	40000
DPU	80000
DPU	40000
DPU	80000
DPUD-1	420
DPUD-1	260
DPUD-1	360
DPUD-2	220
DPUD-2	240
DPUD-2	220
DPUD-16	300
DPUD-16	260
DPUD-16	160
DPUD-20	280
DPUD-20	300
DPUD-20	280
DPUD-23	360
DPUD-23	440
DPUD-23	420
BafA1	280
BafA1	340
BafA1	300

## Sheet: 1F
Compounds (1uM)	SARS-CoV-2 (D614G) E gene			SARS-CoV-2 (D614G) N gene
DMSO	0.99298	1.00191	1.00515	1.00314	1.0097	0.98729
DPU	1.42312	1.45427	1.44311	1.07586	1.10619	1.09346
DPUD-1	0.0059	0.00607	0.00593	0.00574	0.00593	0.0058
DPUD-2	0.00777	0.00748	0.00776	0.00675	0.00652	0.00681
DPUD-16	0.0049	0.00493	0.00487	0.00478	0.00481	0.00474
DPUD-20	0.008	0.00787	0.00745	0.00914	0.00877	0.0084
DPUD-23	0.01503	0.01485	0.01436	0.01311	0.01277	0.01241
Niclosamide	0.0073	0.00746	0.00741	0.00618	0.00615	0.00609

## Sheet: 2A
	% Inhibition
Concentration (uM)	DMSO			DPUD-1			DPUD-2			DPUD-16			DPUD-20			DPUD-23
10	8.07	0	0	100	100	100	100	100	100	100	99.85	99.84	100	100	100	99.83	99.82	99.92
5	5.14	0	0.13	99.84	99.92	100	100	100	100	99.78	99.85	99.77	100	99.93	99.93	100	100	99.92
1	0	0	4.42	99.16	98.76	99.26	85.84	83.47	78.06	45.99	50.62	52.78	99.16	98.48	99.2	98.82	98.65	99
0.5	5.98	0	1.16	97.84	98.74	98.06	42.26	40.34	43.81	28.81	20.21	24.91	96.99	98.36	95.01	58.51	61.51	59.14
0.1	0.35	2.84	0	40.77	33.21	39.8	8.59	7.78	11.34	2.29	4.29	9.98	12.63	9.11	16.09	12.35	11.66	8.19
0.01	0	6.42	0.22	4.26	2.59	0.07	2.94	0	0	0	0	2.69	0	0	0	0	0	0
[Inhibitor] vs. normalized response -- Variable slope
Best-fit values			DPUD-1	DPUD-2	DPUD-16	DPUD-20	DPUD-23
IC50			0.1201	0.555	0.9586	0.1799	0.4646
HillSlope			2.688	2.44	1.85	3.297	5.388
logIC50			-0.9206	-0.2557	-0.01835	-0.7451	-0.3329

## Sheet: 2B
	% Inhibition
Concentration (uM)	DMSO			DPUD-1			DPUD-2			DPUD-16			DPUD-20			DPUD-23
10	-4.53169	2.41545	2.11624	100	99.9018	100	100	100	100	100	100	100	100	100	100	99.512	100	100
5	11.4473	20.6317	24.6833	100	100	99.9068	100	100	100	100	100	99.2757	100	100	100	100	100	100
1	10.2788	15.8997	19.295	87.0992	90.9252	86.8	59.4072	57.5188	72.6215	5.85038	17.2486	15.1628	100	100	99.2754	97.5038	99.6355	100
0.5	12.1962	18.5753	14.8788	59.8686	70.982	64.5219	0	11.9623	0	0	5.87606	8.86582	97.3951	98.2144	98.2092	40.4169	65.6926	91.379
0.1	0.449431	11.4191	11.9702	21.2098	22.5195	21.252	0	0	3.06498	0	0	14.7735	6.57194	10.347	16.2924	20.7984	20.4218
0.01	0	0	2.72712	0	0	0	0	0	0	0	0	0	0	0	0	2.49619	0.364543
[Inhibitor] vs. normalized response -- Variable slope
Best-fit values			DPUD-1	DPUD-2	DPUD-16	DPUD-20	DPUD-23
IC50			0.2802	0.9043	1.644	0.1759	0.2749
HillSlope			1.353	5.369	3.777	3.691	1.637
logIC50			-0.5526	-0.04369	0.2158	-0.7549	-0.5609

## Sheet: 2C
	% Inhibition
Concentration (uM)	DMSO			DPUD-1			DPUD-2			DPUD-16			DPUD-20			DPUD-23
10	0	16.2569	8.03445	100	100	100	100	67.5105	100	91.9932	95.6292	95.1057	90.3231	95.0422	98.3816	98.6016	100	95.8951
5	8.47838	0	0	94.0684	100	100	100	87.3588	100	76.1342	95.1426	75.8082	100	100	100	100	96.2567	100
1	0	0	11.4037	93.9406	93.48	90.9779	75.3326	74.3734	67.4854	6.71962	14.4003	26.6899	88.0265	85.7308	92.6109	88.897	90.9634	97.1433
0.5	39.8753	11.3568	0	86.3619	90.8599	77.1753	11.0325	12.8408	38.9154	4.24553	38.4718	23.27	84.0795	71.0635	63.2994	66.5195	65.4912	8.06151
0.1	11.1896	0	7.53649	6.37187	0	31.7125	39.1943	21.3498	52.6264	0	0	0	23.8729	0	0	0	17.3652	0
0.01	0	13.9599	20.3189	0	55.7289	35.1215	51.5221	36.9301	63.4449	17.2325	27.0395	0	40.8507	2.12142	77.3749	37.2669	19.4231	10.5272
[Inhibitor] vs. normalized response -- Variable slope
Best-fit values			DPUD-1	DPUD-2	DPUD-16	DPUD-20	DPUD-23
IC50			0.2358	0.1577	2.057	0.3108	0.5173
HillSlope			2.127	0.3307	1.594	1.922	3.688
logIC50			-0.6274	-0.8021	0.3132	-0.5075	-0.2862

## Sheet: 2D
	% Cytotoxicity
Concentration (uM)	DPUD-1			DPUD-2			DPUD-16			DPUD-20			DPUD-23
500	149.76	136.94	137.95	39.46	36.11	38.99	37.18	40.19	45.09	36.49	36.88	46.01	139.88	138.76	135.17
100	147.76	147.7	144.06	20.72	21.67	24.02	18.1	17.93	19.15	10.24	10.23	10.38	138.86	134.48	135.56
10	29.05	26.62	27.96	5.51	5.52	6.3	0.55	0.54	1.32	5.07	5.17	6.7	8.84	8.6	9.36
5	26.26	23.33	24.04	0	0	0	2.92	3.29	2.71	0.28	0.01	0	2.18	1.49	1
1	0	0	0	0	0	0	0	0	0	0	0	0	0	0	0
0.5	0.34	0.15	0.1	0	0	0.19	0	0.29	1.33	0	0	0	0	0	0.5
0.1	0	0	0	0	0	0	0	0.59	0.41	0	0.86	0.12	0	2.07	0
[Inhibitor] vs. normalized response -- Variable slope
Best-fit values	DPUD-1	DPUD-2	DPUD-16	DPUD-20	DPUD-23
CC50	12.95	1001	797	765	15.05
HillSlope	2.356	0.619	0.759	1.003	5.667
logIC50	1.112	3	2.901	2.884	1.178

## Sheet: 2E
	% Cytotoxicity
Concentration (uM)	DPUD-1			DPUD-2			DPUD-16			DPUD-20			DPUD-23
500	95.1864	103.362	98.5789	89.2268	90.3881	91.1675	65.8007	85.8191	82.5947	0.550122	6.83068	10.1467	100.993	101.742	75.4584
100	96.9896	98.64	99.2054	14.4865	19.6974	28.5911	10.9566	13.4933	8.41993	1.26834	5.05807	4.24817	59.4438	46.8674	40.4034
10	97.9676	99.2665	99.5263	11.5526	13.0807	18.8723	11.3539	12.9431	11.9499	3.31602	5.83741	6.38753	18.1235	19.3001	18.5819
5	72.4633	64.2115	66.5037	6.84597	10.162	14.6699	2.12408	7.97677	1.69621	-3.86614	-4.50795	-2.15465	2.3533	5.25672	6.29584
1	13.3863	13.2029	11.5373	-2.68949	-1.5434	0.122249	-2.29218	-3.59108	-3.20905	-5.4401	-4.69132	-3.86614	-2.68949	-2.12408	-2.07824
0.5	-4.56907	3.13264	-3.13264	-3.60636	-0.59597	4.55379	-6.12775	-0.99328	-5.02751	-7.18215	-4.84413	-3.42298	-7.59474	-5.01222	-3.88142
0.1	-16.1828	-9.01589	-13.0501	-9.88692	-1.08496	-9.36736	-11.4609	-10.9566	1.00856	-9.59658	-4.9511	-7.19743	-11.0941	-6.43337	-5.31785
[Inhibitor] vs. normalized response -- Variable slope
Best-fit values	DPUD-1	DPUD-2	DPUD-16	DPUD-20	DPUD-23
CC50	8.249	177.6	258.1	18693	105.6
HillSlope	3.849	1.908	1.846	0.7333	1.815
logIC50	0.9164	2.249	2.412	4.272	2.024

[truncated: 40 more sheets: 2F, 3B IAV Binding, 3B IAV Endocytosis, 3B IAV Acidification, 3B IAV Uncoating, 3B IAV Nuclear import, 3D, 3E, 4A EGF, 4A Tfn, 4A CTxB, 4A Dex, 4C, 4D, 4E, 4F, 4G, 5B, 5C, 5D …]
